# Supplementary material for: Inflammatory signature of cerebellar neurodegeneration during neonatal hyperbilirubinemia in Ugt1-/- mouse model
Source: J Neuroinflammation. 2017 Mar 24;14:64. doi: 10.1186/s12974-017-0838-1 (PMC5366125; doi:10.1186/s12974-017-0838-1)
Supplement: Supplementary file 1 — Table listing the oligonucleotides used. (XLSX 13 kb) [file 12974_2017_838_MOESM1_ESM.xlsx]

## Sheet: Primers
Gene	Oligo Name	Sequence (5'->3')
Calbindin	mCalb1 FOR	TCTTGCTGCTCTTTCGATGC
	mCAlb1 REV	TGAGGTCTGTGTACTCTGCTAG
Neun	mNeuN FOR	AGAAGCTGAATGGGACGATC
	mNeuN REV	TTCAGGCCCATAGACTGTTC
GFAP	mGFAP FOR	TCGCCACCTACAGGAAATTG
	mGFAP REV	ACGATGTTCCTCTTGAGGTG
Iba1	mIba1 FOR	AATGATGAGGATCTGCCGTC
	mIba1 REV	AGTCAGAGTAGCTGAACGTC
IL1b	mIL1b FOR	GCAACTGTTCCTGAACTCAACT
	mIL1b REV	ATCTTTTGGGGTCCGTCAACT
IL6	mIL6 FOR	CAACGATGATGCACTTGCAG
	mIL6 REV	TCTGAAGGACTCTGGCTTTG
IL10	mIL10 FOR	GCCAAGCCTTATCGGAAATG
	mIL10 REV	AATCACTCTTCACCTGCTCC
IFNg	mIFNg FOR	CACGGCACAGTCATTGAAAG
	mIFNg REV	TTGCTGATGGCCTGATTGTC
TLR2	mTLR2 FOR	GAGCATCCGAATTGCATCA
	mTLR2 REV	GAACAGCGTTTGCTGAAGAG
iNOS	miNOS FOR	TGACACTCTTCACCACAAGG
	miNOS REV	AACTCAATGGCATGAGGCAG
IL18	mIL18 FOR	TTTGGCCGACTTCACTGTAC
	mIL18 REV	ACAGCCAGTCCTCTTACTTC
NFKb	mNFKb1 FOR	AGCAGGACATGGGATTTCAG
	mNFKb1 REV	AGGTGGATGATGGCTAAGTG
nNOS	mnNOS FOR	TCCCATCACATACGGAAGTC
	mnNOS REV	ATCTCCTTGTTCACCTCCTC
MMP2	mMMP2 FOR	TTGCAGGAGACAAGTTCTGG
	mMMP2 Rev	TTTGGTTCTCCAGCTTCAGG
MMP9	mMMP9 FOR	CGCTCTGCATTTCTTCAAGG
	mMMP9 Rev	ACCCAACTTATCCAGACTCC
TNFa	mTNFa FOR	TTCGAGTGACAAGCCTGTAG
	mTNFa REV	AGACAAGGTACAACCCATCG
CHOP	mCHOP FOR	ACCACACCTGAAAGCAGAAC
	mCHOP REV	TCTTCCTCTTCGTTTCCTGG
GRP94	mGRP94 FOR	AGCACATCTGGGAATCAGAC
	mGRP94 REV	TGCTACTCCACACGTAGATG
GRP78	mGPR78 FOR	GTTCTTCAATGGCAAGGAGC
	mGPR78 REV	TGAGACTTCTTGGTGGGTAC
P58IPK	mP58IPK FOR	GTGGAGTAAATGCGGATGTG
	mP58IPK REV	CAATCACTTTGGTGAGGTCG
FKBP1	mFKBP11 FOR	AGAAACCGAAAGTCCTGTCC
	mFKBP11 REV	TTTGGCCGAGTTCTATGACC
ATF4	mATF4 FOR	ATGGCCGGCTATGGATGAT
	mATF4 REV	TCATCCAACGTGGTCAAGAG
ATF3	mATF3 FOR	CGCCATCCAGAATAAACACC
	mATF3 REV	TATTTCTTTCTCGCCGCCTC
DR5	mDR5 FOR	ACTCTGTGCATTCGTCTCTC
	mDR5 REV	AAAGGGCACTATGTCCGAAC
CD95/FAS	mCD95/FAS FOR	AAGGGAAGGAGTACATGGAC
	mCD95/FAS REV	TGTTCACAGCCAGGAGAATC
SOD2	mSOD2 FOR	TACAACTCAGGTCGCTCTTC
	mSOD2 REV	CTTATTGAAGCCAAGCCAGC
GPX1	mGPX1 FOR	ACACCGAGATGAACGATCTG
	mGPX1 REV	CACCATTCACTTCGCACTTC
UPC2	mUCP2 FOR	GCTTTGAAGAACGAGACACC
	mUCP2 REV	CACATCTGTGGCCTTGAAAC
ERO1L	mERO1l FOR	ACCAGTGTGGAAGAAGAGAC
	mERO1l REV	TCTTCAATGCGGTTGGCTTC
HMGB	mHMGB FOR	GCTTTGAAGAACGAGACACC
	mHMGB REV	CACATCTGTGGCCTTGAAAC
HO1	mHO1 FOR	TTTCAGAAGGGTCAGGTGTC
	mHO1 REV	AGACTGGGTTCTGCTTGTTG
Cyp1a1	mCyp1a1 FOR	TCATTCCTGTCCTCCGTTAC
	mCyp1a1 REV	ACATTGGCATTCTCGTCCAG
Cyp2a5	mCyp2a5 FOR	TGCGCTATGGCTTTCTGTTG
	mCyp2a5 REV	GAAACTTGGTGTCCTTGGTG
CD68	mCD68 FOR	TACCCAATTCAGGGTGGAAG
	mCD68 Rev	TGTATTCCACCGCCATGTAG
CD86	mCD86 FOR	TGTGTTCTGGAAACGGAGTC
	mCD86 Rev	CTGATTCGGCTTCTTGTGAC
MRC1	mMRC1 FOR	ATTGTGGAGCAGATGGAAGG
	mMRC1 Rev	TTTGTCGTAGTCAGTGGTGG
Arg1	mArg1 FOR	GGAAAGCCAATGAAGAGCTG
	mArg1 Rev	GTGTTGATGTCAGTGTGAGC
MRC2	mMRC2 FOR	TTGAGTCTTCGATGGCAGTG
	mMRC2 Rev	TTTCCCTGGATGGTGTAGAC
Gapdh	mGapdh FOR	GCATGGACTGTGGTCATGAG
	mGapdh REV	CCATCACCATCTTCCAGGAG
